# Supplementary material for: A Plasmid With Conserved Phage Genes Helps Klebsiella pneumoniae Defend Against the Invasion of Transferable DNA Elements at the Cost of Reduced Virulence
Source: Front Microbiol. 2022 Mar 17;13:827545. doi: 10.3389/fmicb.2022.827545 (PMC8969562; doi:10.3389/fmicb.2022.827545)
Supplement: Supplementary file 4 [file Table_3.XLSX]

## Sheet: p2
Table S3 ORFs encoded in plasmid p2 in Kp1604
ORFs	Start	End	Ftype	Length	Product
Kp1604_plasmid2_orf00001	1	1101	CDS	1101	Integrase
Kp1604_plasmid2_orf00002	1476	1096	CDS	381	Phage-like protein
Kp1604_plasmid2_orf00003	1750	1962	CDS	213	hypothetical protein
Kp1604_plasmid2_orf00004	2079	4358	CDS	2280	Phage-like protein
Kp1604_plasmid2_orf00005	4455	5687	CDS	1233	Phage-like protein
Kp1604_plasmid2_orf00006	5868	8231	CDS	2364	DNA polymerase III subunit alpha
Kp1604_plasmid2_orf00007	8234	8929	CDS	696	Phage-like protein
Kp1604_plasmid2_orf00008	8951	10120	CDS	1170	Error-prone DNA polymerase
Kp1604_plasmid2_orf00009	10135	10560	CDS	426	hypothetical protein
Kp1604_plasmid2_orf00010	10800	11180	CDS	381	hypothetical protein
Kp1604_plasmid2_orf00011	11191	11490	CDS	300	hypothetical protein
Kp1604_plasmid2_orf00012	11638	12069	CDS	432	hypothetical protein
Kp1604_plasmid2_orf00013	12189	13193	CDS	1005	hypothetical protein
Kp1604_plasmid2_orf00014	13254	14198	CDS	945	Phage-like protein
Kp1604_plasmid2_orf00015	14198	14464	CDS	267	hypothetical protein
Kp1604_plasmid2_orf00016	14467	15543	CDS	1077	Phage-like protein
Kp1604_plasmid2_orf00017	16077	16256	CDS	180	hypothetical protein
Kp1604_plasmid2_orf00018	16253	16588	CDS	336	hypothetical protein
Kp1604_plasmid2_orf00019	16588	16800	CDS	213	Phage-like protein
Kp1604_plasmid2_orf00020	18448	17231	CDS	1218	Phage-like protein
Kp1604_plasmid2_orf00021	18649	19293	CDS	645	hypothetical protein
Kp1604_plasmid2_orf00022	19370	19480	CDS	111	hypothetical protein
Kp1604_plasmid2_orf00023	20253	19849	CDS	405	hypothetical protein
Kp1604_plasmid2_orf00024	20782	21867	CDS	1086	Phage-like protein
Kp1604_plasmid2_orf00025	21867	22100	CDS	234	hypothetical protein
Kp1604_plasmid2_orf00026	22097	24013	CDS	1917	Phage-like protein
Kp1604_plasmid2_orf00027	24003	24749	CDS	747	hypothetical protein
Kp1604_plasmid2_orf00028	24759	25328	CDS	570	Phage-like protein
Kp1604_plasmid2_orf00029	25404	27707	CDS	2304	Ribonucleoside-diphosphate reductase 1 subunit alpha
Kp1604_plasmid2_orf00030	27838	28980	CDS	1143	Ribonucleoside-diphosphate reductase 1 subunit beta
Kp1604_plasmid2_orf00031	29058	29933	CDS	876	Phage-like protein
Kp1604_plasmid2_orf00032	30127	31230	CDS	1104	Phage-like protein
Kp1604_plasmid2_orf00033	31232	31645	CDS	414	hypothetical protein
Kp1604_plasmid2_orf00034	31642	32118	CDS	477	Phage-like protein
Kp1604_plasmid2_orf00035	32118	32762	CDS	645	hypothetical protein
Kp1604_plasmid2_orf00036	32826	33245	CDS	420	hypothetical protein
Kp1604_plasmid2_orf00037	33255	33812	CDS	558	DNA polymerase III PolC-type
Kp1604_plasmid2_orf00038	33938	34771	CDS	834	hypothetical protein
Kp1604_plasmid2_orf00039	34956	35549	CDS	594	Phage-like protein
Kp1604_plasmid2_orf00040	35747	35968	CDS	222	hypothetical protein
Kp1604_plasmid2_orf00041	36553	37152	CDS	600	Phage-like protein
Kp1604_plasmid2_orf00042	37298	37837	CDS	540	hypothetical protein
Kp1604_plasmid2_orf00043	38138	38563	CDS	426	hypothetical protein
Kp1604_plasmid2_orf00044	38563	38718	CDS	156	hypothetical protein
Kp1604_plasmid2_orf00045	38846	39424	CDS	579	hypothetical protein
Kp1604_plasmid2_orf00046	39553	39768	CDS	216	Type I restriction enzyme HsdR
Kp1604_plasmid2_orf00047	42946	39830	CDS	3117	Type I restriction enzyme HsdS
Kp1604_plasmid2_orf00048	44211	43063	CDS	1149	Type I restriction enzyme HsdM
Kp1604_plasmid2_orf00049	45764	44208	CDS	1557	Phage-like protein
Kp1604_plasmid2_orf00050	47833	45968	CDS	1866	hypothetical protein
Kp1604_plasmid2_orf00051	49710	49928	CDS	219	hypothetical protein
Kp1604_plasmid2_orf00052	49941	50153	CDS	213	hypothetical protein
Kp1604_plasmid2_orf00053	50290	50601	CDS	312	hypothetical protein
Kp1604_plasmid2_orf00054	50721	51128	CDS	408	hypothetical protein
Kp1604_plasmid2_orf00055	51257	51631	CDS	375	hypothetical protein
Kp1604_plasmid2_orf00056	51634	51915	CDS	282	hypothetical protein
Kp1604_plasmid2_orf00057	51932	52108	CDS	177	hypothetical protein
Kp1604_plasmid2_orf00058	52121	52603	CDS	483	hypothetical protein
Kp1604_plasmid2_orf00059	53399	53196	CDS	204	Phage-like protein
Kp1604_plasmid2_orf00060	54100	53450	CDS	651	hypothetical protein
Kp1604_plasmid2_orf00061	54730	54422	CDS	309	hypothetical protein
Kp1604_plasmid2_orf00062	55264	54734	CDS	531	Phage-like protein
Kp1604_plasmid2_orf00063	55420	55857	CDS	438	Phage-like protein
Kp1604_plasmid2_orf00064	56183	55908	CDS	276	hypothetical protein
Kp1604_plasmid2_orf00065	57745	56186	CDS	1560	Phage-like protein
Kp1604_plasmid2_orf00066	57829	58509	CDS	681	Nucleoid occlusion protein
Kp1604_plasmid2_orf00067	58509	59177	CDS	669	Phage-like protein
Kp1604_plasmid2_orf00068	59174	59812	CDS	639	Phage-like protein
Kp1604_plasmid2_orf00069	59805	60059	CDS	255	hypothetical protein
Kp1604_plasmid2_orf00070	60065	60955	CDS	891	Phage-like protein
Kp1604_plasmid2_orf00071	60965	61231	CDS	267	hypothetical protein
Kp1604_plasmid2_orf00072	61386	62048	CDS	663	Phage-like protein
Kp1604_plasmid2_orf00073	62051	63307	CDS	1257	Terminase
Kp1604_plasmid2_orf00074	63340	64914	CDS	1575	hypothetical protein
Kp1604_plasmid2_orf00075	64937	65836	CDS	900	hypothetical protein
Kp1604_plasmid2_orf00076	65863	66741	CDS	879	Head protein
Kp1604_plasmid2_orf00077	66820	67248	CDS	429	Phage-like protein
Kp1604_plasmid2_orf00078	67296	67730	CDS	435	hypothetical protein
Kp1604_plasmid2_orf00079	67730	68563	CDS	834	hypothetical protein
Kp1604_plasmid2_orf00080	68661	69005	CDS	345	hypothetical protein
Kp1604_plasmid2_orf00081	68996	69469	CDS	474	hypothetical protein
Kp1604_plasmid2_orf00082	69471	69863	CDS	393	hypothetical protein
Kp1604_plasmid2_orf00083	69931	70677	CDS	747	Phage-like protein
Kp1604_plasmid2_orf00084	70739	71056	CDS	318	hypothetical protein
Kp1604_plasmid2_orf00085	71173	71406	CDS	234	hypothetical protein
Kp1604_plasmid2_orf00086	71414	75949	CDS	4536	Tail protein
Kp1604_plasmid2_orf00087	75993	76328	CDS	336	Tail protein
Kp1604_plasmid2_orf00088	76415	77113	CDS	699	Tail protein
Kp1604_plasmid2_orf00089	77106	77903	CDS	798	Tail protein
Kp1604_plasmid2_orf00090	77891	78502	CDS	612	Tail protein
Kp1604_plasmid2_orf00091	78519	90110	CDS	11592	Tail protein
Kp1604_plasmid2_orf00092	90163	91608	CDS	1446	Fiber protein
Kp1604_plasmid2_orf00093	91704	92027	CDS	324	Phage-like protein
Kp1604_plasmid2_orf00094	92041	92733	CDS	693	Phage-like protein
Kp1604_plasmid2_orf00095	92736	92987	CDS	252	hypothetical protein
Kp1604_plasmid2_orf00096	92938	93129	CDS	192	Phage-like protein
Kp1604_plasmid2_orf00097	93404	93796	CDS	393	hypothetical protein
Kp1604_plasmid2_orf00098	93781	94530	CDS	750	hypothetical protein
Kp1604_plasmid2_orf00099	94715	95380	CDS	666	Phage-like protein
Kp1604_plasmid2_orf00100	95380	95742	CDS	363	hypothetical protein
Kp1604_plasmid2_orf00101	95788	96546	CDS	759	hypothetical protein
Kp1604_plasmid2_orf00102	96740	97465	CDS	726	hypothetical protein
Kp1604_plasmid2_orf00103	97530	98870	CDS	1341	Phage-like protein
Kp1604_plasmid2_orf00104	99017	100141	CDS	1125	Phage-like protein
Kp1604_plasmid2_orf00105	101350	100184	CDS	1167	hypothetical protein
Kp1604_plasmid2_orf00106	101642	102430	CDS	789	hypothetical protein
Kp1604_plasmid2_orf00107	102510	102977	CDS	468	hypothetical protein
Kp1604_plasmid2_orf00108	102977	103111	CDS	135	Phage-like protein
Kp1604_plasmid2_orf00109	103108	103260	CDS	153	hypothetical protein
Kp1604_plasmid2_orf00110	103257	103556	CDS	300	hypothetical protein
Kp1604_plasmid2_orf00111	104311	104385	tRNA	75	tRNA-Asn(gtt)
Kp1604_plasmid2_orf00112	104533	104619	tRNA	87	tRNA-Ser(tga)
Kp1604_plasmid2_orf00113	105702	104788	CDS	915	hypothetical protein
Kp1604_plasmid2_orf00114	105862	106638	CDS	777	Protein PhoH
Kp1604_plasmid2_orf00115	106654	107013	CDS	360	Phage-like protein
Kp1604_plasmid2_orf00116	107108	107725	CDS	618	hypothetical protein
Kp1604_plasmid2_orf00117	107818	108093	CDS	276	hypothetical protein
Kp1604_plasmid2_orf00118	108123	109025	CDS	903	hypothetical protein
