# Supplementary material for: A Plasmid With Conserved Phage Genes Helps Klebsiella pneumoniae Defend Against the Invasion of Transferable DNA Elements at the Cost of Reduced Virulence
Source: Front Microbiol. 2022 Mar 17;13:827545. doi: 10.3389/fmicb.2022.827545 (PMC8969562; doi:10.3389/fmicb.2022.827545)
Supplement: Supplementary file 6 [file Table_5.XLSX]

## Sheet: Proteins identified in OMVs  
	Table S5 The characteristics of protein identified from MVs
Accession	Accession No.	Protein description	Peptides	Ratio	Theoretical MW (kDa)	Subcellular localization
Kp1604_chr_03101	Kp1604_chr_03101	Outer membrane protein A	141	0.0185771	38.977	bacterial outer membrane
Kp1604_chr_01442	Kp1604_chr_01442	Outer membrane porin OmpC	118	0.0155468	39.891	bacterial outer membrane
Kp1604_chr_04605	Kp1604_chr_04605	DNA-directed RNA polymerase beta' subunit	106	0.0139657	155.262	bacterial cytoplasm
Kp1604_plasmid2_00091	Kp1604_plasmid2_00091	Tail fiber protein	101	0.013307	413.837	bacterial outer membrane
Kp1604_chr_04605	Kp1604_chr_04605	DNA-directed RNA polymerase beta subunit	98	0.0129117	150.515	bacterial cytoplasm
Kp1604_chr_01969	Kp1604_chr_01969	Acetaldehyde dehydrogenase	87	0.0114625	95.885	bacterial inner membrane
Kp1604_chr_03353	Kp1604_chr_03353	Succinate dehydrogenase flavoprotein subunit	77	0.0101449	64.478	bacterial inner membrane
Kp1604_chr_03930	Kp1604_chr_03930	Outer membrane protein assembly factor BamA	74	0.00974967	89.928	bacterial outer membrane
Kp1604_chr_03351	Kp1604_chr_03351	2-oxoglutarate dehydrogenase E1 component	71	0.00935441	105.145	bacterial cytoplasm
Kp1604_chr_04307	Kp1604_chr_04307	Cytosol aminopeptidase	71	0.00935441	54.848	bacterial inner membrane
Kp1604_plasmid2_00076	Kp1604_plasmid2_00076	hypothetical protein	68	0.00895916	32.452	bacterial cytoplasm
Kp1604_chr_01872	Kp1604_chr_01872	Respiratory nitrate reductase 1 alpha chain	62	0.00816864	140.516	bacterial cytoplasm
Kp1604_chr_03671	Kp1604_chr_03671	Multidrug efflux pump subunit AcrB	62	0.00816864	113.317	bacterial inner membrane
Kp1604_chr_00574	Kp1604_chr_00574	Outer membrane protein TolC	62	0.00816864	53.04	bacterial outer membrane
Kp1604_chr_02792	Kp1604_chr_02792	Outer membrane protein W	60	0.00790514	22.984	bacterial outer membrane
Kp1604_chr_04070	Kp1604_chr_04070	LPS-assembly protein LptD	58	0.00764163	88.489	bacterial outer membrane
Kp1604_chr_04357	Kp1604_chr_04357	Translocation and assembly module subunit TamB	54	0.00711462	135.727	bacterial inner membrane
Kp1604_plasmid2_00086	Kp1604_plasmid2_00086	hypothetical protein	53	0.00698287	161.284	bacterial inner membrane
Kp1604_chr_01569	Kp1604_chr_01569	Putative tyrosine-protein kinase in cps region	53	0.00698287	79.445	bacterial inner membrane
Kp1604_chr_03955	Kp1604_chr_03955	Ferrichrome outer membrane transporter	53	0.00698287	81.381	bacterial outer membrane
Kp1604_chr_03152	Kp1604_chr_03152	formate acetyltransferase 1	50	0.00658762	85.176	bacterial cytoplasm
Kp1604_chr_03956	Kp1604_chr_03956	Penicillin-binding protein 1B	49	0.00645586	95.059	bacterial inner membrane
Kp1604_chr_01567	Kp1604_chr_01567	hypothetical protein	48	0.00632411	53.002	bacterial outer membrane
Kp1604_chr_04545	Kp1604_chr_04545	Maltoporin	48	0.00632411	47.777	bacterial outer membrane
Kp1604_chr_00259	Kp1604_chr_00259	Enolase	48	0.00632411	45.55	bacterial cytoplasm
Kp1604_chr_04525	Kp1604_chr_04525	UvrABC system protein A	47	0.00619236	103.974	bacterial inner membrane
Kp1604_chr_04003	Kp1604_chr_04003	Pyruvate dehydrogenase E1 component	47	0.00619236	99.434	bacterial cytoplasm
Kp1604_chr_04541	Kp1604_chr_04541	Glycerol-3-phosphate acyltransferase	46	0.00606061	91.291	bacterial inner membrane
Kp1604_chr_03751	Kp1604_chr_03751	Nucleoside-specific channel-forming protein Tsx	46	0.00606061	33.507	bacterial outer membrane
Kp1604_chr_01201	Kp1604_chr_01201	Outer membrane protein assembly factor BamB	46	0.00606061	42.056	bacterial outer membrane
Kp1604_chr_03157	Kp1604_chr_03157	Dimethyl sulfoxide reductase DmsA	45	0.00592885	89.973	bacterial inner membrane
Kp1604_chr_04782	Kp1604_chr_04782	Formate dehydrogenase-O major subunit	45	0.00592885	89.362	bacterial periplasmic space
Kp1604_chr_03711	Kp1604_chr_03711	Peptidyl-prolyl cis-trans isomerase D	45	0.00592885	67.854	bacterial inner membrane
Kp1604_chr_01584	Kp1604_chr_01584	Mannose-1-phosphate guanylyltransferase 1	44	0.0057971	52.864	bacterial inner membrane
Kp1604_chr_01580	Kp1604_chr_01580	Mannose-1-phosphate guanylyltransferase 1	44	0.0057971	52.864	bacterial inner membrane
Kp1604_chr_02984	Kp1604_chr_02984	Ferric aerobactin receptor	44	0.0057971	80.474	bacterial outer membrane
Kp1604_chr_03713	Kp1604_chr_03713	Lon protease	43	0.00566535	87.472	bacterial cytoplasm
Kp1604_chr_03243	Kp1604_chr_03243	Outer membrane protein X	43	0.00566535	18.463	bacterial outer membrane
Kp1604_chr_01353	Kp1604_chr_01353	Long-chain fatty acid transport protein	43	0.00566535	47.665	bacterial outer membrane
Kp1604_chr_00832	Kp1604_chr_00832	Elongation factor G	43	0.00566535	77.543	bacterial cytoplasm
Kp1604_chr_00906	Kp1604_chr_00906	1,4-alpha-glucan branching enzyme GlgB	42	0.0055336	83.824	bacterial cytoplasm
Kp1604_chr_04326	Kp1604_chr_04326	Anaerobic ribonucleoside-triphosphate reductase	42	0.0055336	80.045	bacterial cytoplasm
Kp1604_chr_04833	Kp1604_chr_04833	ATP synthase subunit alpha	42	0.0055336	55.169	bacterial cytoplasm
Kp1604_chr_04080	Kp1604_chr_04080	Carbamoyl-phosphate synthase large chain	41	0.00540184	117.98	bacterial inner membrane
Kp1604_chr_03339	Kp1604_chr_03339	Tol-Pal system protein TolB	41	0.00540184	45.912	bacterial outer membrane
Kp1604_chr_03997	Kp1604_chr_03997	Aconitate hydratase B	40	0.00527009	93.575	bacterial inner membrane
Kp1604_chr_03988	Kp1604_chr_03988	Quinoprotein glucose dehydrogenase	40	0.00527009	86.45	bacterial inner membrane
Kp1604_chr_02764	Kp1604_chr_02764	Aconitate hydratase A	40	0.00527009	97.523	bacterial cytoplasm
Kp1604_chr_00704	Kp1604_chr_00704	ATP-dependent zinc metalloprotease FtsH	40	0.00527009	71.115	bacterial inner membrane
Kp1604_chr_03051	Kp1604_chr_03051	Bifunctional protein PutA	39	0.00513834	144.55	bacterial inner membrane
Kp1604_chr_03009	Kp1604_chr_03009	Ribonuclease E	39	0.00513834	119.114	bacterial inner membrane
Kp1604_chr_00420	Kp1604_chr_00420	Outer membrane usher protein HtrE	39	0.00513834	90.772	bacterial outer membrane
Kp1604_chr_04019	Kp1604_chr_04019	Protein translocase subunit SecA	39	0.00513834	101.961	bacterial cytoplasm
Kp1604_chr_04439	Kp1604_chr_04439	chaperonin	39	0.00513834	57.126	bacterial inner membrane
Kp1604_chr_04107	Kp1604_chr_04107	Chaperone protein DnaK	39	0.00513834	69.109	bacterial cytoplasm
Kp1604_chr_03670	Kp1604_chr_03670	Multidrug efflux pump subunit AcrA	39	0.00513834	42.287	bacterial inner membrane
Kp1604_chr_01749	Kp1604_chr_01749	Tail-specific protease	38	0.00500659	76.671	bacterial periplasmic space
Kp1604_chr_03720	Kp1604_chr_03720	Cytochrome bo(3) ubiquinol oxidase subunit 2	38	0.00500659	34.849	bacterial inner membrane
Kp1604_chr_03213	Kp1604_chr_03213	D-alanyl-D-alanine carboxypeptidase DacC	38	0.00500659	43.491	bacterial periplasmic space
Kp1604_chr_00004	Kp1604_chr_00004	DNA gyrase subunit B	38	0.00500659	90.087	bacterial cytoplasm
Kp1604_chr_00240	Kp1604_chr_00240	Murein hydrolase activator NlpD	38	0.00500659	39.315	bacterial inner membrane
Kp1604_chr_0302	Kp1604_chr_0302	Glucans biosynthesis glucosyltransferase H	37	0.00487484	96.048	bacterial inner membrane
Kp1604_chr_00671	Kp1604_chr_00671	Penicillin-binding protein activator LpoA	36	0.00474308	75.01	bacterial outer membrane
Kp1604_chr_00692	Kp1604_chr_00692	Translation initiation factor IF-2	36	0.00474308	98.076	bacterial cytoplasm
Kp1604_chr_01402	Kp1604_chr_01402	NADH-quinone oxidoreductase subunit C/D	35	0.00461133	69.11	bacterial cytoplasm
Kp1604_chr_03659	Kp1604_chr_03659	Chaperone protein HtpG	35	0.00461133	71.107	bacterial cytoplasm
Kp1604_chr_03161	Kp1604_chr_03161	hypothetical protein	35	0.00461133	154.302	bacterial inner membrane
Kp1604_chr_04715	Kp1604_chr_04715	Vitamin B12 transporter BtuB	35	0.00461133	68.08	bacterial outer membrane
Kp1604_chr_04613	Kp1604_chr_04613	Elongation factor Tu 1	35	0.00461133	43.246	bacterial cytoplasm
Kp1604_chr_00831	Kp1604_chr_00831	Elongation factor Tu 1	35	0.00461133	43.246	bacterial cytoplasm
Kp1604_plasmid2_00006	Kp1604_plasmid2_00006	DNA polymerase III subunit alpha	34	0.00447958	87.016	bacterial cytoplasm
Kp1604_chr_00688	Kp1604_chr_00688	Polyribonucleotide nucleotidyltransferase	34	0.00447958	76.846	bacterial inner membrane
Kp1604_chr_00387	Kp1604_chr_00387	Bifunctional protein Aas	34	0.00447958	80.26	bacterial inner membrane
Kp1604_chr_02836	Kp1604_chr_02836	Protease 4	34	0.00447958	66.823	bacterial inner membrane
Kp1604_chr_00999	Kp1604_chr_00999	di-GMP-binding protein	34	0.00447958	86.117	bacterial inner membrane
Kp1604_chr_03485	Kp1604_chr_03485	Ferrienterobactin receptor	34	0.00447958	82.353	bacterial outer membrane
Kp1604_chr_01926	Kp1604_chr_01926	Phosphoenolpyruvate synthase	34	0.00447958	87.061	bacterial cytoplasm
Kp1604_chr_00422	Kp1604_chr_00422	hypothetical protein	34	0.00447958	20.749	bacterial outer membrane
Kp1604_chr_04071	Kp1604_chr_04071	Chaperone SurA	34	0.00447958	47.062	bacterial periplasmic space
Kp1604_chr_01232	Kp1604_chr_01232	Outer membrane protein assembly factor BamC	34	0.00447958	37.135	bacterial outer membrane
Kp1604_chr_04392	Kp1604_chr_04392	Ribonuclease R	33	0.00434783	91.816	bacterial inner membrane
Kp1604_chr_04398	Kp1604_chr_04398	Modulator of FtsH protease HflK	33	0.00434783	45.582	bacterial inner membrane
Kp1604_chr_01509	Kp1604_chr_01509	Quinone-dependent D-lactate dehydrogenase	33	0.00434783	65.32	bacterial inner membrane
Kp1604_chr_02615	Kp1604_chr_02615	Glutamate dehydrogenase	33	0.00434783	46.379	bacterial inner membrane
Kp1604_chr_02199	Kp1604_chr_02199	Fe(3+) dicitrate transport protein FecA	33	0.00434783	77.093	bacterial outer membrane
Kp1604_chr_04417	Kp1604_chr_04417	Fumarate reductase flavoprotein subunit	33	0.00434783	65.553	bacterial inner membrane
Kp1604_chr_01059	Kp1604_chr_01059	L-lactate dehydrogenase	33	0.00434783	43.008	bacterial cytoplasm
Kp1604_chr_04855	Kp1604_chr_04855	Membrane protein insertase YidC	33	0.00434783	61.464	bacterial inner membrane
Kp1604_chr_02919	Kp1604_chr_02919	hypothetical protein	32	0.00421607	47.287	bacterial cytoplasm
Kp1604_chr_03755	Kp1604_chr_03755	Protein translocase subunit SecD	32	0.00421607	66.716	bacterial inner membrane
Kp1604_chr_00500	Kp1604_chr_00500	Transketolase 1	32	0.00421607	71.819	bacterial cytoplasm
Kp1604_chr_00621	Kp1604_chr_00621	Glycerol dehydrogenase	32	0.00421607	38.932	bacterial cytoplasm
Kp1604_chr_03126	Kp1604_chr_03126	Outer membrane protein YedS	32	0.00421607	39.509	bacterial outer membrane
Kp1604_chr_03297	Kp1604_chr_03297	putative acyl-CoA thioester hydrolase YbhC	32	0.00421607	45.543	bacterial outer membrane
Kp1604_chr_02846	Kp1604_chr_02846	MltA-interacting protein	32	0.00421607	28.038	bacterial outer membrane
Kp1604_chr_02993	Kp1604_chr_02993	PTS system glucose-specific EIICB component	32	0.00421607	50.655	bacterial inner membrane
Kp1604_chr_04835	Kp1604_chr_04835	ATP synthase subunit beta	32	0.00421607	50.21	bacterial inner membrane
Kp1604_plasmid2_00083	Kp1604_plasmid2_00083	hypothetical protein	32	0.00421607	25.623	bacterial cytoplasm
Kp1604_chr_02811	Kp1604_chr_02811	Osmotically-inducible putative lipoprotein OsmE	32	0.00421607	12.278	bacterial outer membrane
Kp1604_chr_01217	Kp1604_chr_01217	Polyphosphate kinase	31	0.00408432	80.184	bacterial cytoplasm
Kp1604_chr_00982	Kp1604_chr_00982	hypothetical protein	31	0.00408432	74.291	bacterial inner membrane
Kp1604_chr_00164	Kp1604_chr_00164	Alanine--tRNA ligase	31	0.00408432	95.622	bacterial inner membrane
Kp1604_chr_01485	Kp1604_chr_01485	Colicin I receptor	31	0.00408432	72.998	bacterial outer membrane
Kp1604_chr_03721	Kp1604_chr_03721	Cytochrome bo(3) ubiquinol oxidase subunit 1	31	0.00408432	74.261	bacterial inner membrane
Kp1604_chr_01588	Kp1604_chr_01588	O-antigen chain terminator bifunctional methyltransferase/kinase WbdD	31	0.00408432	80.472	bacterial cytoplasm
Kp1604_chr_03245	Kp1604_chr_03245	DNA protection during starvation protein	31	0.00408432	18.708	bacterial cytoplasm
Kp1604_chr_03338	Kp1604_chr_03338	Peptidoglycan-associated lipoprotein	31	0.00408432	18.863	bacterial outer membrane
Kp1604_chr_01128	Kp1604_chr_01128	Chaperone protein ClpB	30	0.00395257	95.406	bacterial cytoplasm
Kp1604_chr_00874	Kp1604_chr_00874	Penicillin-binding protein 1A	30	0.00395257	93.41	bacterial inner membrane
Kp1604_chr_04001	Kp1604_chr_04001	Dihydrolipoyl dehydrogenase	30	0.00395257	50.535	bacterial periplasmic space
Kp1604_chr_03698	Kp1604_chr_03698	putative lipoprotein YbaY	30	0.00395257	17.049	bacterial outer membrane
Kp1604_chr_03385	Kp1604_chr_03385	PTS system N-acetylglucosamine-specific EIICBA component	30	0.00395257	68.14	bacterial inner membrane
Kp1604_chr_00498	Kp1604_chr_00498	Phosphoglycerate kinase	30	0.00395257	41.133	bacterial cytoplasm
Kp1604_chr_01953	Kp1604_chr_01953	Major outer membrane lipoprotein Lpp 1	29	0.00382082	8.386	bacterial outer membrane
Kp1604_chr_02843	Kp1604_chr_02843	Glyceraldehyde-3-phosphate dehydrogenase A	29	0.00382082	35.471	bacterial cytoplasm
Kp1604_chr_01436	Kp1604_chr_01436	Ribonucleoside-diphosphate reductase 1 subunit alpha	29	0.00382082	85.635	bacterial inner membrane
Kp1604_chr_03716	Kp1604_chr_03716	Trigger factor	29	0.00382082	48.113	bacterial cytoplasm
Kp1604_chr_02990	Kp1604_chr_02990	Penicillin-binding protein activator LpoB	29	0.00382082	22.554	bacterial outer membrane
Kp1604_chr_02581	Kp1604_chr_02581	NAD(P) transhydrogenase subunit alpha	29	0.00382082	54.14	bacterial inner membrane
Kp1604_plasmid2_00026	Kp1604_plasmid2_00026	hypothetical protein	28	0.00368906	70.783	bacterial cytoplasm
Kp1604_chr_01405	Kp1604_chr_01405	NADH-quinone oxidoreductase subunit G	28	0.00368906	99.591	bacterial cytoplasm
Kp1604_chr_00987	Kp1604_chr_00987	Cellulose synthase operon protein C	28	0.00368906	127.076	bacterial periplasmic space
Kp1604_chr_01889	Kp1604_chr_01889	Periplasmic oligopeptide-binding protein	28	0.00368906	61.389	bacterial periplasmic space
Kp1604_chr_00497	Kp1604_chr_00497	Fructose-bisphosphate aldolase class 2	28	0.00368906	39.142	bacterial cytoplasm
Kp1604_chr_04358	Kp1604_chr_04358	Translocation and assembly module subunit TamA	28	0.00368906	64.707	bacterial periplasmic space
Kp1604_chr_03421	Kp1604_chr_03421	D-alanyl-D-alanine carboxypeptidase DacA	28	0.00368906	46.658	bacterial inner membrane
Kp1604_chr_01052	Kp1604_chr_01052	PTS system mannitol-specific EIICBA component	28	0.00368906	67.718	bacterial inner membrane
Kp1604_chr_01167	Kp1604_chr_01167	Serine hydroxymethyltransferase	28	0.00368906	45.44	bacterial inner membrane
Kp1604_chr_03106	Kp1604_chr_03106	Intermembrane transport protein PqiB	28	0.00368906	60.147	bacterial inner membrane
Kp1604_chr_00735	Kp1604_chr_00735	Aerobic respiration control sensor protein ArcB	27	0.00355731	87.744	bacterial inner membrane
Kp1604_chr_04725	Kp1604_chr_04725	Phosphoenolpyruvate carboxylase	27	0.00355731	98.946	bacterial inner membrane
Kp1604_chr_01928	Kp1604_chr_01928	putative protein	27	0.00355731	112.756	bacterial inner membrane
Kp1604_chr_01366	Kp1604_chr_01366	3-oxoacyl-[acyl-carrier-protein] synthase 1	27	0.00355731	42.437	bacterial outer membrane
Kp1604_chr_01568	Kp1604_chr_01568	hypothetical protein	27	0.00355731	41.572	bacterial outer membrane
Kp1604_chr_03142	Kp1604_chr_03142	Lipid A export ATP-binding/permease protein MsbA	27	0.00355731	64.538	bacterial inner membrane
Kp1604_chr_02593	Kp1604_chr_02593	Protein YdgA	27	0.00355731	54.236	bacterial cytoplasm
Kp1604_chr_02223	Kp1604_chr_02223	Respiratory nitrate reductase 2 alpha chain	26	0.00342556	139.869	bacterial cytoplasm
Kp1604_chr_00482	Kp1604_chr_00482	Glycine dehydrogenase (decarboxylating)	26	0.00342556	104.563	bacterial inner membrane
Kp1604_chr_00899	Kp1604_chr_00899	Aerobic glycerol-3-phosphate dehydrogenase	26	0.00342556	56.669	bacterial inner membrane
Kp1604_chr_01745	Kp1604_chr_01745	Intermembrane transport protein YebT	26	0.00342556	94.804	bacterial inner membrane
Kp1604_chr_02804	Kp1604_chr_02804	Catalase HPII	26	0.00342556	83.599	bacterial cytoplasm
Kp1604_chr_01280	Kp1604_chr_01280	Phosphoenolpyruvate-protein phosphotransferase	26	0.00342556	63.268	bacterial inner membrane
Kp1604_chr_03158	Kp1604_chr_03158	Serine--tRNA ligase	26	0.00342556	48.621	bacterial cytoplasm
Kp1604_chr_03374	Kp1604_chr_03374	Phosphoglucomutase	26	0.00342556	58.391	bacterial inner membrane
Kp1604_chr_03504	Kp1604_chr_03504	Oxygen-dependent choline dehydrogenase	26	0.00342556	61.55	bacterial inner membrane
Kp1604_chr_01791	Kp1604_chr_01791	Ferrichrome outer membrane transporter	26	0.00342556	77.439	bacterial outer membrane
Kp1604_chr_03881	Kp1604_chr_03881	Na(+)-translocating NADH-quinone reductase subunit A	26	0.00342556	48.417	bacterial cytoplasm
Kp1604_chr_01563	Kp1604_chr_01563	hypothetical protein	25	0.00329381	68.705	bacterial inner membrane
Kp1604_chr_00149	Kp1604_chr_00149	Multidrug export protein EmrA	25	0.00329381	42.586	bacterial inner membrane
Kp1604_chr_03347	Kp1604_chr_03347	Cytochrome bd-I ubiquinol oxidase subunit 1	25	0.00329381	58.051	bacterial inner membrane
Kp1604_chr_00615	Kp1604_chr_00615	Glycerol dehydratase large subunit	25	0.00329381	60.66	bacterial cytoplasm
Kp1604_plasmid2_00074	Kp1604_plasmid2_00074	hypothetical protein	25	0.00329381	60.271	bacterial cytoplasm
Kp1604_chr_04394	Kp1604_chr_04394	Adenylosuccinate synthetase	25	0.00329381	47.166	bacterial inner membrane
Kp1604_chr_02945	Kp1604_chr_02945	hypothetical protein	25	0.00329381	79.173	bacterial cytoplasm
Kp1604_chr_03876	Kp1604_chr_03876	Na(+)-translocating NADH-quinone reductase subunit F	25	0.00329381	45.282	bacterial periplasmic space
Kp1604_chr_04668	Kp1604_chr_04668	Protein HemX	25	0.00329381	42.849	bacterial inner membrane
Kp1604_chr_03132	Kp1604_chr_03132	hromosome partition protein MukB	24	0.00316206	169.542	bacterial inner membrane
Kp1604_plasmid1_00001	Kp1604_plasmid1_00001	Fe(3+) dicitrate transport protein FecA	24	0.00316206	78.384	bacterial inner membrane
Kp1604_chr_02526	Kp1604_chr_02526	Putative dimethyl sulfoxide reductase chain YnfE	24	0.00316206	90.005	bacterial inner membrane
Kp1604_chr_04687	Kp1604_chr_04687	Transcription termination factor Rho	24	0.00316206	47.022	bacterial cytoplasm
Kp1604_chr_03834	Kp1604_chr_03834	Outer membrane porin PhoE	24	0.00316206	38.724	bacterial outer membrane
Kp1604_chr_00823	Kp1604_chr_00823	50S ribosomal protein L2	24	0.00316206	29.834	bacterial cytoplasm
Kp1604_chr_04207	Kp1604_chr_04207	Succinate semialdehyde dehydrogenase [NAD(P)+] Sad	24	0.00316206	49.598	bacterial cytoplasm
Kp1604_chr_01573	Kp1604_chr_01573	D-inositol-3-phosphate glycosyltransferase	24	0.00316206	41.57	bacterial cytoplasm
Kp1604_chr_01352	Kp1604_chr_01352	Intermembrane phospholipid transport system lipoprotein MlaA	24	0.00316206	28.088	bacterial outer membrane
Kp1604_chr_03611	Kp1604_chr_03611	Inducible lysine decarboxylase	24	0.00316206	81.386	bacterial cytoplasm
Kp1604_chr_02947	Kp1604_chr_02947	Isocitrate dehydrogenase [NADP]	24	0.00316206	45.749	bacterial cytoplasm
Kp1604_chr_04184	Kp1604_chr_04184	D-aminoacylase	24	0.00316206	35.266	bacterial cytoplasm
Kp1604_chr_04397	Kp1604_chr_04397	Modulator of FtsH protease HflC	24	0.00316206	37.643	bacterial inner membrane
Kp1604_chr_01726	Kp1604_chr_01726	Pyruvate kinase II	24	0.00316206	51.422	bacterial cytoplasm
Kp1604_chr_00172	Kp1604_chr_00172	Membrane-bound lytic murein transglycosylase B	24	0.00316206	39.728	bacterial outer membrane
Kp1604_chr_01873	Kp1604_chr_01873	Respiratory nitrate reductase 1 beta chain	24	0.00316206	57.953	bacterial cytoplasm
Kp1604_plasmid2_00029	Kp1604_plasmid2_00029	Ribonucleoside-diphosphate reductase 1 subunit alpha	23	0.0030303	85.583	bacterial cytoplasm
Kp1604_chr_04630	Kp1604_chr_04630	Fatty acid oxidation complex subunit alpha	23	0.0030303	79.291	bacterial inner membrane
Kp1604_chr_03609	Kp1604_chr_03609	Lysine--tRNA ligase, heat inducible	23	0.0030303	57.591	bacterial cytoplasm
Kp1604_chr_04744	Kp1604_chr_04744	ATP-dependent protease ATPase subunit HslU	23	0.0030303	49.703	bacterial cytoplasm
Kp1604_chr_03145	Kp1604_chr_03145	30S ribosomal protein S1	23	0.0030303	61.177	bacterial inner membrane
Kp1604_chr_00274	Kp1604_chr_00274	Pyrimidine/purine nucleotide 5'-monophosphate nucleosidase	23	0.0030303	51	bacterial cytoplasm
Kp1604_plasmid2_00005	Kp1604_plasmid2_00005	hypothetical protein	23	0.0030303	44.755	bacterial cytoplasm
Kp1604_chr_03885	Kp1604_chr_03885	Acyl-coenzyme A dehydrogenase	23	0.0030303	89.165	bacterial inner membrane
Kp1604_chr_03264	Kp1604_chr_03264	hypothetical protein	23	0.0030303	36.014	bacterial inner membrane
Kp1604_chr_02986	Kp1604_chr_02986	NADH dehydrogenase	23	0.0030303	47.258	bacterial inner membrane
Kp1604_chr_04443	Kp1604_chr_04443	Aspartate ammonia-lyase	23	0.0030303	52.051	bacterial cytoplasm
Kp1604_chr_03714	Kp1604_chr_03714	ATP-dependent Clp protease ATP-binding subunit ClpX	23	0.0030303	46.294	bacterial inner membrane
Kp1604_chr_01404	Kp1604_chr_01404	NADH-quinone oxidoreductase subunit F	23	0.0030303	49.155	bacterial cytoplasm
Kp1604_chr_00820	Kp1604_chr_00820	30S ribosomal protein S3	23	0.0030303	25.839	bacterial cytoplasm
Kp1604_chr_03029	Kp1604_chr_03029	Glucans biosynthesis protein G	23	0.0030303	58.57	bacterial periplasmic space
Kp1604_chr_01209	Kp1604_chr_01209	GMP synthase [glutamine-hydrolyzing]	23	0.0030303	58.792	bacterial cytoplasm
Kp1604_chr_04002	Kp1604_chr_04002	Dihydrolipoyllysine-residue acetyltransferase component of pyruvate dehydrogenase complex	23	0.0030303	65.914	bacterial inner membrane
Kp1604_chr_02663	Kp1604_chr_02663	Outer membrane porin N	22	0.00289855	41.649	bacterial outer membrane
Kp1604_chr_01245	Kp1604_chr_01245	Transaldolase	22	0.00289855	35.472	bacterial cytoplasm
Kp1604_chr_04131	Kp1604_chr_04131	Energy-dependent translational throttle protein EttA	22	0.00289855	62.237	bacterial cytoplasm
Kp1604_chr_01954	Kp1604_chr_01954	Pyruvate kinase I	22	0.00289855	50.688	bacterial cytoplasm
Kp1604_chr_04642	Kp1604_chr_04642	hypothetical protein	22	0.00289855	55.178	bacterial inner membrane
Kp1604_chr_01181	Kp1604_chr_01181	Cysteine desulfurase IscS	22	0.00289855	45.057	bacterial cytoplasm
Kp1604_chr_03944	Kp1604_chr_03944	Periplasmic serine endoprotease DegP	22	0.00289855	49.487	bacterial periplasmic space
Kp1604_chr_03352	Kp1604_chr_03352	Succinate dehydrogenase iron-sulfur subunit	22	0.00289855	26.724	bacterial cytoplasm
Kp1604_chr_00105	Kp1604_chr_00105	Triosephosphate isomerase	22	0.00289855	26.91	bacterial inner membrane
Kp1604_chr_03420	Kp1604_chr_03420	Endolytic peptidoglycan transglycosylase RlpA	22	0.00289855	39.1	bacterial outer membrane
Kp1604_chr_00504	Kp1604_chr_00504	S-adenosylmethionine synthase	22	0.00289855	41.908	bacterial cytoplasm
Kp1604_plasmid2_00075	Kp1604_plasmid2_00075	hypothetical protein	22	0.00289855	32.734	bacterial cytoplasm
Kp1604_chr_00230	Kp1604_chr_00230	DNA mismatch repair protein MutS	21	0.0027668	95.082	bacterial cytoplasm
Kp1604_chr_00761	Kp1604_chr_00761	hypothetical protein	21	0.0027668	138.377	bacterial inner membrane
Kp1604_chr_04130	Kp1604_chr_04130	Soluble lytic murein transglycosylase	21	0.0027668	73.141	bacterial periplasmic space
Kp1604_chr_03348	Kp1604_chr_03348	Succinate--CoA ligase [ADP-forming] subunit alpha	21	0.0027668	29.809	bacterial cytoplasm
Kp1604_chr_03356	Kp1604_chr_03356	Citrate synthase	21	0.0027668	48.002	bacterial inner membrane
Kp1604_chr_00863	Kp1604_chr_00863	Tryptophan--tRNA ligase	21	0.0027668	37.505	bacterial cytoplasm
Kp1604_chr_00099	Kp1604_chr_00099	Glycerol kinase	21	0.0027668	56.099	bacterial inner membrane
Kp1604_chr_03172	Kp1604_chr_03172	Macrolide export protein MacA	21	0.0027668	40.723	bacterial inner membrane
Kp1604_chr_01110	Kp1604_chr_01110	Signal recognition particle protein	21	0.0027668	49.769	bacterial cytoplasm
Kp1604_chr_01199	Kp1604_chr_01199	Histidine--tRNA ligase	21	0.0027668	47.056	bacterial inner membrane
Kp1604_chr_00772	Kp1604_chr_00772	Biotin carboxylase	21	0.0027668	49.315	bacterial cytoplasm
Kp1604_chr_00749	Kp1604_chr_00749	Periplasmic pH-dependent serine endoprotease DegQ	21	0.0027668	47.27	bacterial periplasmic space
Kp1604_chr_03125	Kp1604_chr_03125	Asparagine--tRNA ligase	21	0.0027668	52.495	bacterial cytoplasm
Kp1604_plasmid2_00103	Kp1604_plasmid2_00103	hypothetical protein	21	0.0027668	49.891	bacterial cytoplasm
Kp1604_chr_04669	Kp1604_chr_04669	Protein HemY	21	0.0027668	45.021	bacterial periplasmic space
Kp1604_chr_00166	Kp1604_chr_00166	Protein RecA	21	0.0027668	37.923	bacterial cytoplasm
Kp1604_chr_00622	Kp1604_chr_00622	PEP-dependent dihydroxyacetone kinase, dihydroxyacetone-binding subunit DhaK	21	0.0027668	38.327	bacterial cytoplasm
Kp1604_chr_04203	Kp1604_chr_04203	Pyruvate/proton symporter BtsT	21	0.0027668	77.178	bacterial inner membrane
Kp1604_chr_01579	Kp1604_chr_01579	6-phosphogluconate dehydrogenase, decarboxylating	21	0.0027668	51.439	bacterial inner membrane
Kp1604_chr_03236	Kp1604_chr_03236	putative L,D-transpeptidase YbiS	21	0.0027668	35.65	bacterial inner membrane
